# Supplementary material for: Astellas article: UK multidisciplinary recommendations on use of combination first-line enfortumab vedotin▼ and pembrolizumab in advanced urothelial carcinoma
Source: Oncologist. 2025 Nov 10;30(10):oyaf220. doi: 10.1093/oncolo/oyaf220 (PMC12574332; doi:10.1093/oncolo/oyaf220)
Supplement: oyaf220_Supplementary_Data [file oyaf220_supplementary_data.zip]

Archive with 1 entries (1 files):
- Supplementary Materials Tables June 25.docx
